# Supplementary material for: Evolutionary correlation of water-related traits between different structures of Dendrobium plants
Source: Bot Stud. 2020 May 16;61:16. doi: 10.1186/s40529-020-00292-4 (PMC7230118; doi:10.1186/s40529-020-00292-4)
Supplement: Supplementary file 2 — Additional file 2: Table S1. The studied plant species and their water-related traits. [file 40529_2020_292_MOESM2_ESM.xlsx]

## Sheet: Sheet1
Plant water-related traits		Leaf traits										Pseudobulb traits			Flower traits
Species	Repeats	Leaf dry mass	Leaf water content	Leaf dry matter content	Specific leaf area	Mesophyll thickness	Upper epidermal cell size	Stomatal density	Stomatal volume	Stomatal area index	Vein density	Pseudobulb length	Pseudobulb width	Pseudobulb internode length	Flower dry mass	Flower water content	Petal vein numbers	Flower numbers per pseudobulb
		g			cm2/g	μm	μm2	no./mm2	μm3	no.	mm/mm2	cm	mm	cm	mg		no.	no.
Dendrobium polyanthum	1	0.0766	0.94729	5.0914	286.869	637.072	2268.42	34.9218	17764.2	0.0353499	1.30115	27.7	11.2	2.2	0.0703	0.930889	3	6
		0.0462	0.945125	5.50675	258.55	565.853	2333.4	30.1597	17113.2	0.0274432	1.52439	26.4	11.1	2.1	0.0483	0.93407	3	4
		0.0832	0.944102		280.683	590.092	1660.61	30.1597	18580.3	0.0255185	1.9024	30.2	11.3	2.2	0.0593	0.935515	3	4
		0.0893	0.945627			628.593	1668.73	26.985	16386.5	0.0243919		28.9	11.2	2.4			3	3
		0.0951	0.947443			631.519	1602.26	26.985	14988.1	0.0239091		28.8	11.2	2			3	6
	2	0.0837	0.944532	5.47636	246.1	630.666	1595.54	30.1597	13897.9	0.0237551	1.87756	24.1	10.3	2.4	0.0498	0.933759	4	5
		0.0882	0.947119	5.43691	267.335	606.428	1719.62	30.1597	17749.3	0.0240489	1.91084	25.6	10.3	2.4	0.0482	0.927399	4	5
		0.1108	0.946252		349.374	636.623	1668	26.985	20783.2	0.0296401	1.30331	27.9	10.5	2.2	0.0544	0.916845	3	10
		0.1017	0.954366			659.59	1804.92	25.3977	18059.3	0.0290119		24.5	10.3	2.4			3	9
		0.0806	0.941421			700.595	1668.04	26.985	18708.1	0.0282771		27.8	10.3	2.3			4	8
	3	0.0876	0.94536	4.52923	265.714	612.485	1713.76	28.5724	21646.6	0.036728	1.45769	31.1	11.5	2.5	0.0611	0.933012	4	9
		0.1151	0.947912	5.3777	251.203	568.54	1084.1	34.9218	17288.7	0.0441144	1.52051	30.6	11.7	2.6	0.0654	0.927115	4	7
		0.1261	0.947341		281.437	602.465	1847.33	39.6839	17878.2	0.0512134	1.48894	33.5	11.4	2.4	0.0502	0.933764	5	9
		0.073	0.943197			580.89	1447.49	41.2712	19477.6	0.0631959		30.5	11.4	2.4			5	9
		0.0746	0.943831			568.04	2025.79	44.4459	21109	0.0488367		30.1	11.7	2.4			5	11
	4	0.1032	0.94338	5.55402	255.161	544.239	1412.16	36.5092	20136.2	0.0445144	1.79735	22.3	9.7	2.1	0.0478	0.934708	4	8
		0.1022	0.952282	5.55208	278.872	603.594	2112.21	38.0965	18896.2	0.0460463	1.63198	24.5	9.7	2.2	0.0499	0.928397	5	6
		0.0585	0.94542		268.729	613.504	1700.44	42.8586	14093.9	0.061504	1.69596	24.7	9.9	2	0.0501	0.932679	4	5
		0.0908	0.943962			582.358	1666.38	50.7953	14624	0.0673906		26.3	9.9	2.2			4	6
		0.084	0.944892			644.167	1217.31	39.6839	16506.3	0.0443546		22.5	9.7	2			4	7
	5	0.1018	0.954172	4.90016	301.358	600.289	1322.06	39.6839	16605.3	0.0552236	1.57132	28.9	10.2	2.3	0.0561	0.930059	3	6
		0.0807	0.945002	5.05971	272.421	578.844	1705.39	31.7471	14912.8	0.0345474	1.68772	31	10.3	2.1	0.0612	0.927419	3	8
		0.1269	0.946911		262.443	560.799	1339.16	34.9218	15291.1	0.0412362	1.55317	29.7	10.1	2.1	0.0642	0.922966	3	9
		0.0724	0.952037			562.036	1199.8	34.9218	16256.4	0.0493632		28.1	10.2	2.1			3	5
		0.0873	0.951692			573.84	1167.59	34.9218	14092.7	0.0357487		26.9	10.2	2			3	6
	6	0.093	0.933433	5.42851	253.16	566.816	1179.54	33.3344	17018.2	0.0466917	1.543	24.9	10.3	2.2	0.0671	0.92204	3	6
		0.105	0.938556	4.92484	269.398	606.495	1180.04	42.8586	8713.28	0.0430872	1.591	27.5	10.2	2.4	0.0444	0.935745	4	7
		0.1239	0.938259		342.173	590.054	1365.28	30.1597	15477.8	0.0375392	1.618	27.2	10.3	2.2	0.0431	0.929414	4	7
		0.1117	0.948795			530.457	1003.04	23.8103	16033.1	0.026785		27.1	10.2	2.3			5	6
		0.1232	0.949883			472.996	1156.63	31.7471	19370	0.0432928		25.5	9.7	2.4			5	8
Dendrobium cucullatum	1	0.0453	0.933856	6.38492	270.615	580.381	2051.37	23.8103	17022.4	0.026161	1.78831	32.5	4.3	2.7	0.0298	0.923999	5	12
		0.0673	0.936643	5.19995	293.675	563.781	1243.03	25.3977	18784.9	0.0293839	1.81785	34.3	4.3	2.8	0.0284	0.925693	5	13
		0.0419	0.949056		374.781	561.398	809.511	30.1597	15866.3	0.038946	1.89909	32.7	4.3	2.7	0.0267	0.924512	5	12
		0.0469	0.941248			518.911	1249.69	26.985	18245.7	0.033683		34.9	4.4	2.9			5	16
		0.0477	0.939718			520.31	1085.61	25.3977	17035.7	0.0313615		35.1	4.4	2.7			5	12
	2	0.0676	0.940823	4.77492	325.181	592.778	1131.86	28.5724	16682.9	0.0326635	1.8732	53.4	6.6	2.8	0.0335	0.914715	4	10
		0.031	0.937795	5.3815	366.041	589.475	1130.58	30.1597	16417.6	0.0355654	1.60184	50.5	6.3	2.7	0.0288	0.937446	5	14
		0.0415	0.937115		325.337	505.746	1464.95	22.223	14246.9	0.0257971	1.63562	53.2	6.3	2.7	0.029	0.937392	5	9
		0.0231	0.941634			521.426	961.373	26.985	12708.1	0.0295704		54.3	6.4	2.8			4	9
		0.0417	0.935229			520.495	1121.17	22.223	15527	0.0262137		55.6	6.9	2.8			5	8
	3	0.0251	0.924281	5.85519	345.325	528.829	1801.45	26.985	17792.8	0.0352198	1.44109	47.5	6.3	3	0.0413	0.92748	4	8
		0.0225	0.940615	5.8418	313.072	532.604	1300.29	22.223	14238.4	0.023821	1.71333	47.8	6.3	3.4	0.046	0.912664	4	16
		0.0477	0.929607		306.229	549.282	890.195	14.2862	17240	0.0203663	1.51596	47.5	6.3	3.2	0.0435	0.922321	5	10
		0.0287	0.937897			605.158	1493.62	19.0483	15833.7	0.0261363		49.2	6.6	3.4			5	18
		0.049	0.950052			628.245	1505.9	19.0483	11006.9	0.0179049		50.3	6.6	3.2			4	13
	4	0.0363	0.941727	6.45681	274.618	595.379	993.162	15.8735	12200.9	0.0187405	1.4264	38.8	4.8	3.3	0.0474	0.919824	5	12
		0.0428	0.9455	6.28892	216.11	611.138	1465.46	20.6356	16104.8	0.0273429	1.48338	38.6	4.7	3.5	0.0347	0.913272	5	18
		0.0614	0.934491		284.082	620.602	983.365	19.0483	9254.92	0.0132337	1.58351	37.4	4.8	3.3	0.0388	0.912554	5	10
		0.0659	0.947003			547.171	1017.62	20.6356	12189.9	0.0220884		43.2	4.7	3.2			5	9
		0.0413	0.951378			639.84	1604.07	20.6356	11419.2	0.0228634		44.9	4.7	3.2			5	12
	5	0.0695	0.945664	4.96007	383.415	597.214	1289.14	19.0483	12694.5	0.0191837	2.06234	47.6	5.2	2.5	0.0411	0.921249	5	13
		0.056	0.940306	5.56094	316.667	631.888	1155.23	26.985	11454.1	0.0264741	1.76853	48.1	5.2	2.5	0.0387	0.922924	5	13
		0.0505	0.937349		407.781	524.204	1193.13	26.985	12213.1	0.0240668	1.43024	44.1	5.2	2.6	0.0234	0.932095	5	11
		0.0442	0.933883			574.984	933.189	19.0483	16073.6	0.0249864		50.5	5.3	2.3			5	11
		0.0324	0.935873			608.432	1056.71	19.0483	12537.7	0.0169009		52.3	5.3	2.2			5	15
	6	0.0263	0.949308	5.55418	348.016	588.774	1056.61	28.5724	11712.9	0.0264506	1.686	40.9	5.5	2.7	0.0267	0.93005	5	10
		0.0247	0.943158	5.65942	323.656	573.916	1255.3	26.985	12380.9	0.0228088	1.701	43.3	5.6	2.9	0.0401	0.926945	5	17
		0.0242	0.94342		262.703	542.275	868.419	26.985	15473.1	0.029303	1.669	44.2	5.6	2.7	0.0389	0.926893	5	16
		0.0362	0.940008			551.617	1180.68	25.3977	11908.3	0.0241559		47.7	5.7	3			5	17
		0.0684	0.940447			572.16	1562.68	22.223	13016.8	0.0220339		45.9	5.6	3			5	16
Dendrobium chrysotoxum	1	0.7882	0.806287	18.4649	73.3566	347.445	1179.88	52.3827	16847.7	0.05438	2.39094	16.2	34.5	3.5	0.103	0.886999	11	15
		1.0172	0.802496	19.6055	78.31	375.241	916.666	74.6057	15794.1	0.0609178	2.82542	17.5	34.7	5	0.1005	0.884867	10	13
		0.3861	0.823616		89.2641	419.118	1282.47	73.0183	17388.2	0.0677606	3.07128	17.9	35.1	4.5	0.0863	0.889387	11	11
		0.6142	0.803264			364.772	1237.53	65.0815	16364.2	0.0696634		16.8	40.6	4.6			11	15
		0.8256	0.804922			361.768	1977.04	77.7804	14593.6	0.0867479		17.1	32.2				10	15
	2	0.4659	0.775421	16.8866	96.9165	366.698	1095.3	77.7804	16096.1	0.0752445	2.37244	18.5	27.8	5.8	0.083	0.890804	10	14
		0.4132	0.795559	17.713	81.2125	371.651	922.567	68.2562	14616.2	0.0787326	2.57959	18.9	29.6	6.6	0.0895	0.893693	10	9
		0.3373	0.790069		85.961	414.349	883.355	66.6689	18317	0.0602222	2.63245	19.3	22.4	6.1	0.0849	0.893422	10	15
		0.3073	0.826065			369.589	1015.64	74.6057	16534.9	0.0814525		20	35.4	6.1			10	11
		0.2784	0.736785			334.116	1134	77.7804	16244.9	0.0801307		19.1	39.6				10	17
	3	0.3133	0.745332	20.4305	88.3186	351.494	917.313	73.0183	15464.8	0.0696509	2.4271	23.5	42.5	5.9	0.084	0.889474	10	12
		0.4779	0.812321	23.1381	86.9342	364.082	767.837	63.4942	15540	0.064884	2.45466	20.4	44.9	4.6	0.0905	0.890356	10	10
		0.2519	0.811902		99.1559	393.086	1025.69	74.6057	18397.1	0.0839413	2.5634	23.7	43.2	4.7	0.1063	0.887466	9	15
		0.2652	0.797035			400.363	1136.97	71.431	20193.1	0.0673098		24.2	43.1	8			9	11
		0.1997	0.829162			376.608	1176.62	73.0183	15415	0.067454		25.1	45.5				10	13
	4	0.3256	0.817728	17.5985	62.3396	400.091	1419.57	74.6057	16528.6	0.0803127	2.31193	17.2	38.7	4.5	0.0605	0.899015	10	11
		0.2726	0.792869	13.653	62.2332	401.512	1138.67	84.1298	20503.5	0.0757219	2.34478	19.8	32.5	5.9	0.0799	0.882049	11	15
		0.3294	0.754555		98.6939	404.766	1116.62	76.193	15275.7	0.0627988	2.78443	15.5	31.3	6.4	0.0697	0.899871	10	11
		0.3276	0.811731			428.4	970.904	65.0815	16240.6	0.0521416		15.3	30.4	6.7			9	15
		0.3206	0.861497			418.859	1184.34	55.5574	16503.5	0.0461872		18.9	33.9				9	17
	5	0.2616	0.826064	16.3644	83.9701	414.812	1052.12	52.3827	21094.3	0.0486108	2.77696	17.1	24.7	5.6	0.0913	0.888373	10	11
		0.2208	0.884591	11.341	71.9953	431.964	1421.86	71.431	18517.2	0.0588739	2.62397	16.5	25.5	5.5	0.0972	0.890713	10	13
		0.9029	0.764091		93.0287	422.349	1024.47	71.431	21455.1	0.0583868	2.36285	16.5	25.7	5.2	0.1031	0.890795	9	10
		0.391	0.757369			426.813	878.812	79.3677	16894	0.0716931		17.7	35.2	5.1			10	11
		0.6093	0.791582			415.549	1059.7	73.0183	16856	0.0649607		16.2	24.9				10	18
	6	0.3981	0.819761	21.5418	82.0404	406.771	1134.8	80.9551	18461.8	0.0781596	2.764	15.3	23.3	4.3	0.0824	0.897474	10	14
		0.4283	0.796292	17.8881	67.864	461.334	807.887	71.431	14354.5	0.0701547	2.696	15.3	20.8	4.5	0.0911	0.885825	10	12
		0.8922	0.835419		79.4802	449.759	1195.57	84.1298	18919.8	0.0679752	2.711	17.8	23.4	4	0.097	0.889029	11	13
		0.2649	0.831739			468.6	1367.84	82.5424	19741.1	0.0826794		15.4	29.3	3.9			10	14
		0.3496	0.791346			496.671	899.928	88.8919	19065.9	0.0882814		15.4	24.5				10	13
Dendrobium fimbriatum	1	0.182	0.769273	23.7874	210.77	166.261	2588.18	52.3827	13759.8	0.0474214	2.71204	87.5	11.4	4.5	0.0407	0.909936	5	7
		0.1937	0.7793	22.9192	189.085	179.603	2334.6	41.2712	14046.6	0.0397743	2.59724	87.7	11.5	4.2	0.0533	0.92099	5	6
		0.1462	0.789165		194.805	167.153	2057.15	46.0333	14122.1	0.0440584	2.5676	89.7	11.5	4.4	0.0535	0.91592	5	5
		0.1822	0.798393			163.044	2010.09	53.9701	11292.4	0.0427397		92.3	11.6	4.5			5	10
		0.1885	0.769615			168.716	2749.35	49.208	14542.4	0.0389686		90.5	11.5	4.2			5	9
	2	0.1756	0.769371	22.4268	212.208	189.154	2787.05	57.1448	13483.2	0.0611529	2.61933	66.7	8.5	3.5	0.0453	0.906328	5	12
		0.1782	0.794674	21.3866	182.919	163.791	2307.57	53.9701	13270.1	0.0489787	2.64205	69.7	8.8	3.6	0.0472	0.913664	5	10
		0.1929	0.787429		175.069	168.126	2676.92	50.7953	14503.1	0.0476996	3.1177	66.9	8.8	3.5	0.0648	0.916398	5	11
		0.1507	0.771618			177.005	2600.47	49.208	15524.2	0.0402614		78.2	8.7	3.7			5	11
		0.1041	0.759227			174.841	2016.94	53.9701	17615.9	0.0427701		74.2	8.7	3.6			5	9
	3	0.1251	0.797894	19.7655	197.273	178.136	2026.92	55.5574	15419.6	0.0581708	2.83477	89.3	11.6	4.4	0.0662	0.918873	5	11
		0.1478	0.806445	22.8682	176.542	177.406	1949.13	55.5574	14248.4	0.0477704	3.08823	92.5	11.7	4.7	0.0768	0.913053	5	12
		0.1832	0.788001		213.441	191.107	1711.69	50.7953	17485.2	0.055152	3.06016	94.3	11.7	4.1	0.0667	0.913858	5	9
		0.1898	0.795099			174.419	2261.42	50.7953	14535.7	0.0498337		89.9	11.6	4.4			5	8
		0.1945	0.793209			179.131	1730.32	47.6206	15461.4	0.0532637		97.4	11.5	4.5			5	7
	4	0.1172	0.790516	19.2138	187.533	165.785	1790.35	44.4459	16356.6	0.0413512	2.55679	70.3	10.2	3.7	0.0722	0.916676	5	8
		0.131	0.797995	19.6774	196.696	172.584	1449.37	49.208	17948.5	0.0518417	2.62245	71.2	10.2	4	0.0504	0.913088	5	6
		0.1147	0.810618		193.817	175.838	2557.72	49.208	14363.6	0.0472858	2.66578	65.5	10.2	4.2	0.0589	0.915519	5	6
		0.1357	0.782163			179.003	2069.19	47.6206	14742.4	0.0349292		62.1	10.1	3.8			5	9
		0.1149	0.757392			187.669	1611.92	39.6839	16067.5	0.0356679		79.3	10.1	3.7			5	10
	5	0.128	0.765886	19.9632	202.733	154.066	1923.84	46.0333	13827.8	0.0412423	2.69868	73.2	8.9	3.7	0.0712	0.910361	5	9
		0.1079	0.770108	19.8514	173.445	157.344	1889.64	49.208	14967.3	0.0429249	2.71447	70.2	9.2	3.8	0.0724	0.913137	5	9
		0.1215	0.783823		157.364	167.412	1477.8	46.0333	13471.4	0.0343937	3.23819	66.4	9.3	3.7	0.0747	0.916898	5	9
		0.1166	0.798204			163.118	2503.37	49.208	11774.6	0.0450939		69.1	9.2	4.2			5	7
		0.1047	0.767422			157.399	2129.91	52.3827	14370.4	0.0421368		60.1	9.3	4.1			5	10
	6	0.1247	0.801442	18.155	212.188	183.603	1906.5	50.7953	14928	0.0332684	3.125	57.4	8.9	3.9	0.0431	0.918909	5	7
		0.1174	0.798624	19.7581	217.78	170.525	2729.36	47.6206	14038.1	0.0421472	2.809	57.5	8.8	3.7	0.0422	0.917691	5	8
		0.1222	0.79635		179.799	163.383	2624.35	49.208	12513.4	0.048988	2.797	62.1	8.7	3.7	0.0417	0.908593	5	9
		0.1194	0.799069			159.625	2862.75	50.7953	13660.6	0.0376164		66.3	8.7	3.7			5	9
		0.1174	0.815845			175.182	2256.61	42.8586	13370.8	0.0349904		52.7	8.8	4			5	9
Dendrobium crepidatum	1	0.0682	0.912259	8.69355	407.03	297.951	3050.51	52.3827	15383.8	0.0769802	2.01564	31.5	8.9	3.5	0.0429	0.924098	5	7
		0.0548	0.920842	7.51366	492.546	332.269	2978.47	58.7321	16807.2	0.0758295	1.75839	31.7	8.8	3.5	0.0407	0.920971	5	9
		0.0571	0.925826		448.606	301.964	3148.14	55.5574	15427.9	0.0918811	2.03392	33.6	8.7	3.5	0.0384	0.91948	5	11
		0.0572	0.925916			300.927	2794.14	57.1448	13817	0.102215		34.3	8.7	3.3			5	7
		0.0933	0.910056			285.604	2223.48	61.9068	14694.2	0.0884456		34.5	8.8	3.5			6	4
	2	0.0575	0.917299	7.54592	447.859	289.72	1947.25	55.5574	15817	0.0719784	1.92881	35.5	12.3	3.7	0.0486	0.917808	5	4
		0.0688	0.899227	8.36859	380.369	297.342	2831.28	66.6689	16732	0.0869847	1.97381	35.8	12.1	3.8	0.0369	0.918705	5	6
		0.0689	0.86678		413.008	285.623	1908.94	68.2562	16343.8	0.087226	2.04868	39	12.2	3.9	0.0559	0.923309	5	5
		0.0495	0.903464			300.109	2470.45	61.9068	14877.3	0.116315		39.1	12.2	3.7			5	5
		0.0544	0.911768			249.944	2171.36	57.1448	15874.3	0.0915459		33.6	12.1	3.7			5	7
	3	0.0488	0.901977	6.85881	347.713	276.38	1738.13	58.7321	13019.8	0.0786279	1.5973	33.6	12.1	3.6	0.0586	0.921141	5	5
		0.0543	0.910365	8.13195	335.422	295.558	2147.73	73.0183	13585.2	0.129025	1.69402	35.2	12.2	3.5	0.041	0.919624	5	7
		0.0628	0.905886		343.893	254.857	2084.39	58.7321	13698.3	0.0953815	1.76527	37.7	11.9	3.5	0.0474	0.921743	5	7
		0.0614	0.92031			288.193	1496.64	61.9068	11877.7	0.0972711		39.5	12.2	3.4			5	11
		0.0442	0.916667			243.392	1665.75	53.9701	11308.6	0.111261		32.1	12.1	3.5			5	6
	4	0.0499	0.912831	9.12494	361.103	246.913	2189.22	57.1448	13374.5	0.0836632	1.68675	32.2	9.3	3.6	0.0422	0.922696	5	5
		0.0493	0.909072	7.3654	353.994	261.189	2699.36	49.208	14157.6	0.0614775	1.74651	32.3	9.3	3.1	0.0417	0.917081	5	5
		0.0627	0.910361		379.455	269.335	2027.34	42.8586	13113	0.070803	1.89751	32.1	9.3	3.3	0.0412	0.917781	5	5
		0.0583	0.923238			281.301	2033.19	49.208	12713.8	0.0764389		34.2	9.5	3			5	6
		0.0514	0.92299			282.358	1828.73	49.208	10998.2	0.0618398		32.3	9.3	3.1			5	7
	5	0.0371	0.9119	8.08725	359.73	281.764	2897.47	49.208	13478.6	0.0549273	1.76221	35.6	9.9	3	0.0511	0.917674	5	7
		0.0455	0.930077	8.5197	451.26	258.181	1553.25	63.4942	12445.8	0.097752	1.81114	37.6	9.8	3.3	0.0497	0.91718	5	4
		0.0323	0.916903		409.412	247.011	1648.6	52.3827	13740.6	0.0710699	1.7924	37.5	9.7	3.5	0.0505	0.923911	5	4
		0.0465	0.906345			237.989	1376.1	47.6206	12908.4	0.0602		37	9.7	3.7			5	3
		0.0349	0.915456			249.228	1785.01	50.7953	13217.8	0.062477		36.6	9.8	3.2			5	10
	6	0.0471	0.916854	8.8017	433.801	254.466	1599.52	52.3827	15201.3	0.0629645	1.748	35.5	9.5	3.2	0.0401	0.921542	5	7
		0.0494	0.912052	8.08371	419.199	310.609	2323.02	50.7953	13644.7	0.0651377	1.885	38.3	9.6	3.5	0.0417	0.921661	5	7
		0.0709	0.904139		377.551	304.246	1990.83	53.9701	14791.6	0.0727987	1.771	37.6	9.3	3.6	0.0387	0.923503	5	6
		0.0514	0.916814			293.545	2711.31	60.3195	13386.4	0.0884774		32.2	9.4	3.2			5	5
		0.0296	0.907333			265.446	1977.72	65.0815	14395.5	0.092701		32.1	9.3	3.2			5	5
Dendrobium loddigesii	1	0.0111	0.939811	4.97992	311.245	555.358	2131.09	19.0483	13673	0.0224218	2.13389	25.9	2.8	1.7	0.0282	0.918779	5	8
		0.0063	0.935491	6.2376	345.412	531.722	1444.52	26.985	17519.3	0.033504	2.21312	27.8	2.8	1.5	0.0255	0.920163	4	8
		0.0114	0.959656		450.617	553.625	2357.71	20.6356	13221.5	0.0259533	1.92234	29.2	2.7	1.7	0.0237	0.916667	4	9
		0.0076	0.940154			550.117	1727.84	20.6356	14245.9	0.0279425		30.1	2.7	1.5			4	9
		0.0113	0.946171			539.357	2331.18	26.985	15301.3	0.0318365		30.3	2.7	1.5			5	8
	2	0.0115	0.948161	5.83982	303.226	550.864	1356.48	19.0483	15529.2	0.0265329	1.75142	40.2	3.5	1.7	0.0311	0.922483	5	9
		0.0125	0.936084	5.94855	264.516	531.459	2125.99	20.6356	12960.6	0.0272753	1.62829	37.3	3.7	1.8	0.0297	0.926248	5	9
		0.0117	0.940527		220.699	626.923	2222.27	25.3977	15227.1	0.0341855	1.63207	40.1	3.7	1.7	0.0332	0.916938	5	9
		0.0115	0.938877			607.208	2447.37	23.8103	16151.5	0.0280273		39.2	3.6	1.6			5	8
		0.0112	0.943614			568.877	1717.6	25.3977	14755.4	0.031374		35.6	4	1.8			5	8
	3	0.0109	0.95406	5.53887	350.606	557.364	1337.38	26.985	15630.3	0.0328304	1.73098	21.1	2.2	1.6	0.0211	0.922169	4	7
		0.0108	0.948805	4.67706	345.079	514.927	1274.2	23.8103	15427.1	0.0312744	2.53174	22.1	2.4	1.3	0.0224	0.920341	4	7
		0.0095	0.948094		277.778	522.271	2337.43	20.6356	12387	0.0253061	2.30797	26.3	2.4	1.6	0.0221	0.918269	4	8
		0.0119	0.950934			552.641	2614.43	20.6356	12168.8	0.0241024		23.9	2.3	1.5			4	9
		0.0103	0.946171			569.584	1858.31	23.8103	12764.8	0.0279946		21.1	2.4	1.4			3	7
	4	0.0124	0.948118	4.61712	356.426	392.833	2429.07	28.5724	11551.2	0.032592	2.14115	33.4	3.3	1.8	0.0275	0.927152	3	9
		0.0054	0.947174	5.09506	485.714	403.04	2262.7	20.6356	13062.3	0.022494	2.11498	36.7	3.4	1.8	0.0273	0.910286	3	10
		0.0059	0.954914		556.911	410.074	2280.68	20.6356	15564.9	0.0245971	2.09362	35.3	3.4	1.8	0.0266	0.920288	3	9
		0.0083	0.923742			408.071	2033.89	19.0483	12934	0.021158		33.4	3.3	1.9			4	10
		0.0053	0.923445			398.138	2168.07	20.6356	14902.1	0.0232192		36.7	3.4	1.7			4	9
	5	0.0042	0.93067	5.48628	488.557	416.983	1454.37	15.8735	15938	0.0188847	2.05515	18.8	2.9	1.6	0.0289	0.925496	4	11
		0.0041	0.943648	5.53705	368.182	415.531	1728.88	20.6356	14957	0.0233412	2.05655	19.8	3	1.7	0.0297	0.904563	4	10
		0.0067	0.925791		448.189	410.788	1346.87	19.0483	12351	0.0199591	2.05155	18.8	3	1.5	0.0301	0.920307	4	11
		0.0088	0.940202			433.241	2032.83	22.223	13030.5	0.0227151		16.9	2.9	1.6			4	8
		0.0098	0.938531			396.174	2079.01	20.6356	15426.2	0.0232026		18.2	3.1	1.6			4	8
	6	0.009	0.954156	5.1009	347.536	429.041	1915.32	20.6356	16102.4	0.0227961	2.34	21.1	2.8	1.6	0.0254	0.920922	5	9
		0.0112	0.931323	5.51416	282.072	420.27	2901.45	31.7471	11391.1	0.0290179	2.012	20.2	3.1	1.6	0.0265	0.922537	5	9
		0.0101	0.949105		272.398	417.572	1731.34	25.3977	12486.4	0.0272556	1.906	23.4	3	1.6	0.0258	0.916828	5	10
		0.0107	0.958724			387.543	1963.58	22.223	12611.2	0.0253268		21.5	2.8	1.5			3	8
		0.0089	0.941212			396.519	2750.75	36.5092	17855.7	0.0471399		19.9	2.9	1.5			3	8
Dendrobium thyrsiflorum	1	0.2365	0.854147	14.3979	161.762	436.541	823.953	53.9701	15237.6	0.0570147	1.10805	38.4	13.4	6.7	0.0392	0.927083	8	27
		0.4724	0.861608	13.4794	145.442	459.275	799.689	57.1448	15159.6	0.0458869	1.23	33.6	15.5	7.4	0.0455	0.923862	8	23
		0.253	0.840328		148.906	442.996	679.616	58.7321	18574.3	0.0584877	1.17227	34.5	13.3	7.8	0.0381	0.927095	8	33
		0.285	0.874388			433.021	702.09	55.5574	17199.8	0.0635181		36.4	13.4	7.4			8	18
		0.5188	0.846081			427.726	837.861	57.1448	15175.4	0.0424766		33.6	12.1	6.9			8	24
	2	0.3817	0.824223	15.6298	171.567	441.162	904.319	65.0815	17299.8	0.0503795	1.4577	25.5	9.8	7.8	0.0241	0.914751	8	24
		0.2488	0.822842	12.1639	127.911	440.012	882.796	53.9701	17553.5	0.0449718	1.13312	24.3	9.9	7.9	0.0242	0.912382	7	23
		0.3762	0.829691		122.208	451.538	779.233	49.208	16716.6	0.045938	1.12812	25.3	8.5	5.5	0.0182	0.909901	7	25
		0.3354	0.848674			427.432	484.595	57.1448	21221.5	0.0539778		25.5	10.5	5.5			7	23
		0.2747	0.878565			440.012	608.069	60.3195	14698.9	0.0348681		29.1	11.2	5			8	23
	3	0.2897	0.882035	15.1767	134.981	435.093	846.909	55.5574	19658.9	0.0765614	1.02744	23.1	8.7	5.7	0.0288	0.914717	8	19
		0.4507	0.833905	17.4054	133.767	445.82	497.691	63.4942	14938.1	0.0551163	1.34647	22.9	9.9	5.5	0.0285	0.916102	8	21
		0.3988	0.837363		128.449	387.045	460.015	49.208	17983.6	0.0560393	1.17383	23.6	9.1	5.5	0.0301	0.912347	7	22
		0.4412	0.842455			392.669	976.132	50.7953	12338.4	0.0404389		25.4	7.9	5.7			7	21
		0.3215	0.83041			378.917	669.921	52.3827	16573.8	0.0572178		22.1	8.1	5.5			7	18
	4	0.3362	0.825948	17.255	148.697	371.318	1060.76	50.7953	16357.1	0.0534596	1.25792	29.9	11.2	6.1	0.0313	0.921789	7	24
		0.2759	0.846728	16.7023	147.427	383.328	888.177	49.208	14988.4	0.0449778	1.34466	28.9	11.3	6.5	0.032	0.922008	7	26
		0.4345	0.866487		155.497	389.45	735.706	49.208	17851.9	0.0524033	1.20799	27.9	11.9	6.6	0.0279	0.91548	7	23
		0.3927	0.831299			391.237	937.706	46.0333	15904.9	0.0415262		26.6	15.1	6.1			7	27
		0.3364	0.861923			383.69	653.348	49.208	15745.4	0.0514378		26.8	13.2	6			6	28
	5	0.3022	0.84855	13.7649	142.466	455.847	1245.5	42.8586	16877.8	0.0656442	1.21133	35.6	15.6	7.7	0.0245	0.921146	6	23
		0.3129	0.860216	13.4475	141.161	436.324	1020.29	47.6206	15584	0.0460013	1.15711	33.3	14.5	7.5	0.0279	0.918942	7	20
		0.4011	0.854389		136.992	427.258	785.718	44.4459	15603.6	0.0501364	1.33429	43.8	16.1	7.1	0.0277	0.91795	7	19
		0.4213	0.845439			430.602	974.977	53.9701	16218.3	0.0564614		39	12.2	7.6			7	17
		0.3501	0.833463			437.2	1242.75	55.5574	16615.3	0.0527157		32.9	15.3	7.1			6	23
	6	0.3398	0.824821	15.3081	143.39	455.708	810.044	55.5574	15822.1	0.0517032	1.307	23.8	10.5	5.9	0.0401	0.919816	6	24
		0.3424	0.828322	16.1427	131.909	448.609	1498.87	60.3195	16506.1	0.0538642	1.293	27.6	11.4	5.9	0.0378	0.917933	8	25
		0.3412	0.8607		135.949	453.987	1443.47	58.7321	16846.6	0.0924075	1.289	20.1	9.8	5.9	0.0356	0.919874	7	26
		0.2977	0.861897			424.975	1495.99	58.7321	14116.4	0.0823683		23.2	7.6	6.7			6	23
		0.2873	0.835846			396.385	904.192	57.1448	17853.1	0.0909857		24.4	8.7	6.5			6	24
Dendrobium jenkinsii	1	0.0328	0.83075	14.8038	74.2369	1075.72	1478.42	95.2413	6656.49	0.0494798	1.93537	1.7	11.4	0.3	0.0126	0.932728	5	9
		0.0524	0.827945	14.4278	61.8719	1074.93	1352.45	90.4792	8315.41	0.0641206	1.95895	1.8	11.5	0.4	0.0115	0.934992	5	8
		0.0382	0.849511		81.8408	1045.07	1229.26	92.0666	6117.17	0.053048	1.95302	1.9	11.4	0.2	0.0158	0.932305	4	7
		0.074	0.830505			1053.66	915.968	92.0666	6888.61	0.0479607		1.8	11.4	0.6			4	9
		0.0407	0.848972			1045.95	818.432	98.416	7191.55	0.0566593		1.9	11.5	0.3			6	8
	2	0.037	0.82068	14.3281	77.0005	1071.9	900.08	100.003	6067.48	0.0528144	1.92172	2.4	15.2	0.5	0.0108	0.94108	5	6
		0.0401	0.848045	13.6029	75.8243	1001.27	1070.33	88.8919	7002.95	0.061654	2.08861	2.3	16.1	0.4	0.011	0.935256	5	6
		0.0621	0.851978		56.5179	1025.55	1196.86	92.0666	6485.47	0.0538911	1.99816	2.4	15.6	0.6	0.0119	0.930974	5	7
		0.0657	0.854523			1014.31	983.606	93.6539	6627.42	0.0543049		2.4	15.7	0.4			4	9
		0.0466	0.862271			982.669	1039.16	117.464	6357.58	0.0697903		2.5	16	0.5			4	9
	3	0.0241	0.869167	12.9026	87.4679	945.073	1187.84	114.29	6082.13	0.0681383	2.16764	1.6	10.8	0.5	0.0154	0.930474	6	8
		0.0445	0.865328	13.2539	71.584	940.766	1582.07	125.401	6571.02	0.0849146	1.91527	1.7	11.4	0.5	0.0179	0.934119	6	8
		0.0407	0.852617		80.6299	970.342	875.424	90.4792	6741.66	0.0553257	2.01816	1.6	11.3	0.3	0.0166	0.942039	6	7
		0.0236	0.852103			973.273	1631.02	84.1298	6320.51	0.0539699		1.7	10.2	0.3			6	8
		0.0373	0.86154			976.544	1123.88	88.8919	6412.93	0.0512102		1.7	11.3	0.5			6	7
	4	0.0332	0.830754	14.6695	82.4927	975.739	1318.15	84.1298	7216.47	0.053655	2.17099	1.8	11.2	0.3	0.0129	0.935371	5	9
		0.0292	0.83591	14.2313	79.0127	996.15	1051.33	90.4792	6708.98	0.0556349	2.03379	1.6	10.5	0.3	0.0133	0.940009	5	10
		0.0463	0.835488		77.3204	931.994	813.369	50.7953	6650.6	0.0321675	1.95391	1.7	9.7	0.4	0.0122	0.939273	5	11
		0.0254	0.842192			1066.69	785.35	46.0333	5973.67	0.028438		1.7	10.3	0.4			4	10
		0.0352	0.820486			1096.58	1199.44	55.5574	7115.27	0.0451392		1.6	12.1	0.3			4	8
	5	0.0371	0.853105	13.7827	83.5129	1033.13	1154.62	60.3195	6386.49	0.0289695	2.09694	2.3	14.7	0.6	0.0107	0.941911	4	8
		0.0209	0.836967	14.4545	85.972	1045.96	1376.72	60.3195	7369.87	0.0422316	2.22834	2.3	14.5	0.7	0.0112	0.936937	4	8
		0.0808	0.87368		82.4063	1102.02	751.975	68.2562	6378.56	0.0354854	1.66091	2.1	14.6	0.7	0.0115	0.934173	4	9
		0.0772	0.867704			1048.77	809.537	68.2562	7064.18	0.0429781		2.3	14.4	0.4			4	8
		0.0396	0.859893			1087.15	931.882	76.193	5242.88	0.0447287		2.3	14.8	0.5			4	9
	6	0.2038	0.858261	13.3219	73.0807	1049.54	874.688	85.7171	7939.4	0.0717604	1.994	1.9	13.9	0.4	0.0113	0.934111	4	10
		0.0542	0.84808	12.8685	71.5574	1077.66	1665.47	92.0666	6984.29	0.0585681	2.02	1.9	13.8	0.6	0.0117	0.92562	4	7
		0.0718	0.829951		86.1223	1027.27	918.011	87.3045	4773.52	0.0416582	2.301	1.8	13.9	0.5	0.0106	0.934608	5	8
		0.0406	0.841535			1029.36	1152.68	95.2413	6822.39	0.0736433		2.1	13.3	0.4			5	7
		0.0462	0.839448			1018.92	1100.27	88.8919	5595.27	0.0526281		1.8	13.8	0.5			5	9
